# Supplementary material for: Chronic Kidney Disease and Infection Risk: A Lower Incidence of Peritonsillar Abscesses in Specific CKD Subgroups in a 16-Year Korean Nationwide Cohort Study
Source: Microorganisms. 2024 Dec 18;12(12):2614. doi: 10.3390/microorganisms12122614 (PMC11679683; doi:10.3390/microorganisms12122614)
Supplement: Supplementary file 1 [file microorganisms-12-02614-s001.zip]

Archive with 1 entries (1 files):
- microorganisms-3331802-supplementary.pdf
